# Supplementary material for: A new species of Xorides Latreille (Hymenoptera, Ichneumonidae, Xoridinae) parasitizing Pterolophia alternata (Coleoptera, Cerambycidae) in Robinia pseudoacacia
Source: Zookeys. 2012 Nov 29;(246):39–49. doi: 10.3897/zookeys.246.3853 (PMC3520145; doi:10.3897/zookeys.246.3853)
Supplement: XML Treatment for Xorides [file zookeys.246.3853-treatment1.xml]

<!DOCTYPE tp:taxon-treatment
  PUBLIC "-//TaxonX//DTD Taxonomic Treatment Publishing DTD v0 20100105//EN" "tax-treatment-NSO.dtd">
<tp:taxon-treatment xmlns:tp="http://www.plazi.org/taxpub"><tp:treatment-meta><mixed-citation publication-type="journal"><person-group><name><surname>Sheng</surname><given-names>Mao-Ling</given-names></name><name><surname>Zhao</surname><given-names>Rui-Xing</given-names></name><name><surname>Sun</surname><given-names>Shu-Ping</given-names></name></person-group><article-title>A new species of 
                    <italic>Xorides</italic> Latreille (Hymenoptera, Ichneumonidae, Xoridinae) parasitizing 
                    <italic>Pterolophia alternata</italic> (Coleoptera, Cerambycidae) in 
                    <italic>Robinia pseudoacaci</italic>a
                </article-title><source>Zookeys</source><day>29</day><month>11</month><year>2012</year><volume>2012</volume><issue>246</issue><fpage>39</fpage><lpage>49</lpage><pub-id pub-id-type="doi">10.3897/zookeys.246.3853</pub-id></mixed-citation></tp:treatment-meta><tp:nomenclature><tp:taxon-name>
                        <tp:taxon-name-part taxon-name-part-type="genus">Xorides</tp:taxon-name-part>
                    <object-id xmlns:xlink="http://www.w3.org/1999/xlink" xlink:type="simple">http://species-id.net/wiki/Xorides</object-id>
								</tp:taxon-name><tp:taxon-authority>Latreille, 1809</tp:taxon-authority><tp:nomenclature-citation-list><tp:nomenclature-citation><tp:taxon-name>Xorides</tp:taxon-name><comment> Latreille, 1809. Genera Crustaceorum et Insectorum secundum ordinem naturalem in familias disposita iconibus exemplisque plurimis explicata, 4:4. Type species: <italic><tp:taxon-name>Ichneumon indicatorius</tp:taxon-name></italic> Latreille.</comment></tp:nomenclature-citation></tp:nomenclature-citation-list></tp:nomenclature><tp:treatment-sec sec-type="Diagnosis"><title>Diagnosis.</title><p>Apex of mandible chisel-shaped, unidentate. Subapical part of female flagella elbowed or bent, on the outer profile of the elbow or bend several peg-like bristles. Epomia present, usually strong, dorsally turning forward and sharply projecting.<!--PageBreak--> Front tibia usually thickened. Second tergum with an oblique basal groove on basolateral corner. Apical part of ovipositor cylindric or slightly depressed, the lower valve with several ridges.</p></tp:treatment-sec></tp:taxon-treatment>
