# Supplementary material for: A new species of Xorides Latreille (Hymenoptera, Ichneumonidae, Xoridinae) parasitizing Pterolophia alternata (Coleoptera, Cerambycidae) in Robinia pseudoacacia
Source: Zookeys. 2012 Nov 29;(246):39–49. doi: 10.3897/zookeys.246.3853 (PMC3520145; doi:10.3897/zookeys.246.3853)
Supplement: XML Treatment for Xorides benxicus [file zookeys.246.3853-treatment2.xml]

<!DOCTYPE tp:taxon-treatment
  PUBLIC "-//TaxonX//DTD Taxonomic Treatment Publishing DTD v0 20100105//EN" "tax-treatment-NSO.dtd">
<tp:taxon-treatment xmlns:tp="http://www.plazi.org/taxpub"><tp:treatment-meta><mixed-citation publication-type="journal"><person-group><name><surname>Sheng</surname><given-names>Mao-Ling</given-names></name><name><surname>Zhao</surname><given-names>Rui-Xing</given-names></name><name><surname>Sun</surname><given-names>Shu-Ping</given-names></name></person-group><article-title>A new species of 
                    <italic>Xorides</italic> Latreille (Hymenoptera, Ichneumonidae, Xoridinae) parasitizing 
                    <italic>Pterolophia alternata</italic> (Coleoptera, Cerambycidae) in 
                    <italic>Robinia pseudoacaci</italic>a
                </article-title><source>Zookeys</source><day>29</day><month>11</month><year>2012</year><volume>2012</volume><issue>246</issue><fpage>39</fpage><lpage>49</lpage><pub-id pub-id-type="doi">10.3897/zookeys.246.3853</pub-id></mixed-citation></tp:treatment-meta><tp:nomenclature><tp:taxon-name>
                        <tp:taxon-name-part taxon-name-part-type="genus">Xorides</tp:taxon-name-part>
                        <tp:taxon-name-part taxon-name-part-type="species">benxicus</tp:taxon-name-part>
                    <object-id xmlns:xlink="http://www.w3.org/1999/xlink" xlink:type="simple">urn:lsid:zoobank.org:act:F9C857C8-B7D4-459C-A3F5-16B77FA18D26</object-id>
								<object-id xmlns:xlink="http://www.w3.org/1999/xlink" xlink:type="simple">http://species-id.net/wiki/Xorides_benxicus</object-id>
								</tp:taxon-name><tp:taxon-authority>Sheng</tp:taxon-authority><tp:taxon-status xmlns:xlink="http://www.w3.org/1999/xlink" xlink:type="simple">sp. n.</tp:taxon-status><xref ref-type="fig" rid="F1">Figures 1</xref><xref ref-type="fig" rid="F2"/><xref ref-type="fig" rid="F3">12</xref></tp:nomenclature><tp:treatment-sec sec-type="Etymology"><title>Etymology.</title><p>The name of the new species is based on the type locality.</p></tp:treatment-sec><tp:treatment-sec sec-type="Types"><title>Types.</title><p><italic>Holotype</italic>, Female, CHINA: Benxi County, Liaoning Province, 19 June 2012, leg. Mao-Ling Sheng. Paratypes: 3 females and 2 males, same data as holotype, except 18 to 19 June 2012.
                    </p></tp:treatment-sec><tp:treatment-sec sec-type="Diagnosis"><title>Diagnosis.</title><p><italic><tp:taxon-name>Xorides benxicus</tp:taxon-name></italic> can be distinguished from the similar species of <italic><tp:taxon-name>Xorides</tp:taxon-name></italic>, possessing subapical terga with white apical spots in females, by the combination of the characters: head and mesosoma entirely black; face strongly convex centrally; apical part of lateral longitudinal carinae of area basalis combined; posterior part of second tergum with irregular longitudinal wrinkles; hind margins of terga 3 to 7 white, lateral parts of the white portions broken; last tergum with a smooth median longitudinal groove. Ovipositor sheath approximately 2.5 times as long as hind tibia. Flagella of male (<xref ref-type="fig" rid="F2">Figure 5</xref>) slightly compressed, apex of each flagellomere swollen, lateral and ventral-lateral profiles with erect long setae, setae approximately 3.5 times as long as width of flagellomere and curved apically.
                    </p></tp:treatment-sec><tp:treatment-sec sec-type="Description"><title>Description.</title><p><bold>Female.</bold> Body length 5.5 to 7.5 mm. Fore wing length 4.3 to 5.5 mm. Ovipositor sheath length 4.2 to 5.5 mm.
                    </p><p><bold>Head</bold>. Face (<xref ref-type="fig" rid="F1">Figure 3</xref>) approximately 1.8 times as wide as long, strongly convex, with uneven, fine punctures; median portion shining, sparsely punctate; lower-lateral portion with indistinct oblique wrinkles; upper portion with median longitudinal groove; upper margin with strong median projection towards frons. Clypeal suture distinct. Clypeus with sub-basal transverse ridge; below ridge strongly inclined, weakly concave, with fine coriaceous texture. Mandible with fine median longitudinal groove; basal portion with fine longitudinal wrinkles; tooth shining. Subocular sulcus distinct. Malar space 0.6 to 0.7 times as long as basal width of mandible. Inner part of subocular sulcus shining with very sparse punctures, outer part with distinct oblique wrinkles and fine punctures. Gena in dorsal view approximately 0.7 times as long as width of eye; lower portion with longitudinal wrinkles, medially with dense punctures, upper portion smooth with very sparse and fine punctures. Vertex (<xref ref-type="fig" rid="F1">Figure 4</xref>) smooth and shining, a few fine punctures. Interocellar area almost flat, with fine, dense punctures. Postocellar line about 1.7 times as long as ocular-ocellar line. Frons almost flat, with fine, dense, uneven punctures; median portion with fine longitudinal groove; lower portion deeply concave. Antenna relatively short, with 23 flagellomeres, each flagellomere longer than its diameter; penultimate <!--PageBreak--><!--PageBreak-->flagellomeres 4 to 6 strongly curved, each flagellomere at curve with 2 peg-like setae. Ratio of length from first to fifth flagellomeres: 2.9:3.5:3.7:3.9:3.9. Occipital carina complete.
                    </p><p><bold>Mesosoma.</bold> Anterior portion of pronotum with fine, dense punctures; lateral concavity smooth and shining, remaining portion with dense, coarse punctures; dorsal portion, neck, with three strong, forking longitudinal carinae (<xref ref-type="fig" rid="F2">Figure 6</xref>). Epomia very strong, upper end reaching to upper margin of pronotum, projecting and turned inward to dorsal centre of neck. Mesoscutum with dense, fine punctures. Middle lobe of mesoscutum (<xref ref-type="fig" rid="F2">Figure 7</xref>) and anterior portion of lateral lobes with dense, distinct punctures. Mesoscutum with longitudinal wrinkles postero-medially, postero-laterally smooth and shining. Notaulus shallow, reaching 0.6 to 0.7 × distance to posterior margin of mesoscutum. Scutoscutellar groove smooth with strong median longitudinal carina. Scutellum rough, with irregular wrinkles, medially convex, subapical-medially concave. Postscutellum semicircular ridge-shaped convexity, anteriorly deeply concave. Mesopleuron (<xref ref-type="fig" rid="F2">Figure 8</xref>) shining, evenly convex, with fine dispersed punctures; ventro-posteriorly with distinct transverse groove; without speculum; mesopleural fovea consisting of short, shallow horizontal groove near mesopleural suture. Upper end of epicnemial carina reaching subalar prominence. Metapleuron rough, with irregular reticulate wrinkles. Submetapleural carina complete. Wings hyaline. Fore wing with vein 1cu-a distal to 1/M by 0.25 to 0.5 × length of 1cu-a. Vein 2rs-m almost disappeared, approximately 0.15 × distance between it and 2m-cu. Vein 2-Cu approximately as long as or slightly longer than 2cu-a. Hind wing vein 1-cu approximately as long as cu-a. Legs relatively slender. Fore and mid tibiae very thick, approximately columnar, subbasal part of ventral side angularly concave. Front side of fore tibia with short spines. Hind coxa elongate, medially distinctly expanded. Claws relatively small. Propodeum rough, completely areolated. Area basalis small, triangular, apical part of lateral longitudinal carinae combined. Area superomedia pentagonal, costula connecting approximately at its middle. Area externa with oblique longitudinal wrinkles. Area dentipara with irregular transverse wrinkles. Areas superomedia and posteroexterna with vague, irregular or reticulate wrinkles. Area petiolaris with distinct longitudinal wrinkles. Propodeal spiracle small, elongate.
                    </p><p><bold>Metasoma</bold>. First tergum 1.7 to 1.8 × as long as apical width, rough, with weak oblique median groove from median lateral margin extending backward to posterior median part; anterior to spiracle with transverse wrinkles; medially with irregular reticulate wrinkles; posteriorly with irregular longitudinal wrinkles. Median dorsal and dorsolateral carinae present from base to spiracle. Spiracle slightly convex, at anterior 0.35 of first tergum. Second tergum approximately 0.76 × as long as apical width; anteriorly with distinct punctures, posteriorly with irregular longitudinal wrinkles; with deep oblique groove cutting off basolateral corner. Third tergum 0.55 to 0.6 × as long as apical width, with weak punctures, posteriorly with weak and indistinct transverse wrinkles. Terga 4 to 6 very short, with fine leathery texture. Last tergum in dorsa<!--PageBreak--><!--PageBreak-->l view triangular, dorsally concave, with smooth median longitudinal groove. Ovipositor sheath approximately 2.5 × as long as hind tibia. Ovipositor relatively slender, apical portion depressed. Apical part of lower valve with 7 inclivous ridges, basal 4 or 5 distinct and strong; basal of the ridges with a roughened area, length of roughened area approximately as long as distance between basal ridge and end of lower valve.
                    </p><p><bold>Color</bold> (<xref ref-type="fig" rid="F1">Figure 1</xref>). Black, except the following: anterior profile of scape and flagellomeres 10 to 13 white. Clypeus blackish brown, along ventral margin vaguely yellowish brown. Basal portion of mandible dark red. Posterior portion of malar space with small brown spot. Fore and mid coxae (except basal portions brownish black), apical spots of fore and mid femora, main portions of anterior and posterior <!--PageBreak-->profiles of fore and mid tibiae, hind coxa dorsoapically, hind margins of terga 3 to 7 except dorso-lateral sides, white. Fore and mid legs irregularly dark brown. Hind trochanter, femur basally, tibia medially, tarsomere 1 (to 2) blackish brown. Apex of hind femur, both apices of hind tibia irregularly brown. Hind tarsomeres (2) 3 and 4 brown to light brown. Apical margin of tergum 1 narrowly brown. Stigma dark brown. Veins brownish black.
                    </p><p><bold>Male</bold> (<xref ref-type="fig" rid="F1">Figure 2</xref>). Body length 5.0 to 5.2 mm. Fore wing length 3.3 to 3.4 mm. Antenna length approximately 5.5 mm. Flagellum (<xref ref-type="fig" rid="F2">Figure 5</xref>) slightly compressed, apex of each flagellomere swollen, lateral and ventral-lateral profiles with erect, long setae, setae approximately 3.5 × as long as width of flagellomere, curved apically. Stigma approximately 3.2 × as long as width. Antenna entirely black. Terga entirely black, or second tergum and apex of first tergum more or less blackish brown.
                    </p><p><bold>Cocoon</bold> (<xref ref-type="fig" rid="F3">Figure 12</xref>). About 8 to 10 mm long, median width about 1.5 to 2.0 mm. yellowish grey.
                    </p></tp:treatment-sec><tp:treatment-sec sec-type="Host"><title>Host.</title><p><italic><tp:taxon-name>Pterolophia alternata</tp:taxon-name></italic> Gressitt, 1938.
                    </p></tp:treatment-sec><tp:treatment-sec sec-type="Host plant"><title>Host plant.</title><p><italic><tp:taxon-name>Robinia pseudoacacia</tp:taxon-name></italic> L.
                    </p><p>This new species is similar to <italic><tp:taxon-name>Xorides asiasius</tp:taxon-name></italic> Sheng &amp; Hilszczański, 2009, <italic><tp:taxon-name>Xorides cinnabarius</tp:taxon-name></italic> Sheng &amp; Hilszczański, 2009 and <italic><tp:taxon-name>Xorides sapporensis</tp:taxon-name></italic> (Uchida, 1928), possessing subapical terga with white spots on apical part in females; flagellomeres with perpendicular hairs about as long as or longer than diameter of flagellomere, stigma short and wide, approximately or less 3x as long as wide, first tergum with oblique median groove running from median lateral margin extending backward to posterior median portion in male (<italic><tp:taxon-name>Xorides asiasius</tp:taxon-name></italic> unknown). It can be distinguished from them by the following key.
                    </p><sec sec-type="Key to the similar species to X. benxicus"><title>Key to the similar species to <italic><tp:taxon-name>Xorides benxicus</tp:taxon-name></italic>
                        </title><table-wrap content-type="key" position="anchor" orientation="portrait"><table><tbody><tr><td rowspan="1" colspan="1">1</td><td rowspan="1" colspan="1">Female</td><td rowspan="1" colspan="1">2</td></tr><tr><td rowspan="1" colspan="1">–</td><td rowspan="1" colspan="1">Male</td><td rowspan="1" colspan="1">5</td></tr><tr><td rowspan="1" colspan="1">2</td><td rowspan="1" colspan="1">Median dorsal carinae of first tergum reaching to hind margin of first tergite</td><td rowspan="1" colspan="1">3</td></tr><tr><td rowspan="1" colspan="1">–</td><td rowspan="1" colspan="1">Median dorsal carinae of first tergum at most reaching to median portion of first tergum</td><td rowspan="1" colspan="1">4</td></tr><tr><td rowspan="1" colspan="1">3</td><td rowspan="1" colspan="1">Terga 2 and 3 rough, with dense, indistinct punctures. Mesopleuron, propodeum, femora and first tergum red. Scutellum with white spot</td><td rowspan="1" colspan="1"><italic><tp:taxon-name>Xorides cinnabarius</tp:taxon-name></italic> Sheng &amp; Hilszczański
                                        </td></tr><tr><td rowspan="1" colspan="1">–</td><td rowspan="1" colspan="1">Apical portion of tergum 2 and entire tergum 3 transversely aciculate. Mesopleuron, propodeum, scutellum, femora and first tergum entirely black</td><td rowspan="1" colspan="1"><italic><tp:taxon-name>Xorides sapporensis</tp:taxon-name></italic> (Uchida)
                                        </td></tr><tr><td rowspan="1" colspan="1">4</td><td rowspan="1" colspan="1">Clypeus with fine transverse lines. Fore wing vein 1cu-a opposite 1/M. Ovipositor sheath approximately 1.8 times as long as hind tibia. Ovipositor evenly and weakly down-curved, apically straight. Inner orbit, a large median spot on gena and apical spot on scutellum white. Terga 1 to 3 red. (Male unknown)</td><td rowspan="1" colspan="1"><italic><tp:taxon-name>Xorides asiasius</tp:taxon-name></italic> Sheng &amp; Hilszczański<!--PageBreak-->
                                        </td></tr><tr><td rowspan="1" colspan="1">–</td><td rowspan="1" colspan="1">Clypeus slightly shagreened. Fore wing vein 1cu-a distal to 1/M. Ovipositor sheath approximately 2.5 times as long as hind tibia. Ovipositor straight, apically abruptly down-curved. Orbits, scutellum and terga 1 to 3 entirely black, except hind margin of tergum 1 narrowly reddish</td><td rowspan="1" colspan="1"><italic><tp:taxon-name>Xorides benxicus</tp:taxon-name></italic> Sheng, sp. n.
                                        </td></tr><tr><td rowspan="1" colspan="1">5</td><td rowspan="1" colspan="1">Terga 3 to 5, at least 4, transversely aciculate. Hind coxa and femur, metapleuron, propodeum and first tergum black</td><td rowspan="1" colspan="1">6</td></tr><tr><td rowspan="1" colspan="1">–</td><td rowspan="1" colspan="1">All terga entirely coarsely sculptured. Hind coxa and femur, at least parts of metapleuron, propodeum and first tergum red</td><td rowspan="1" colspan="1"><italic><tp:taxon-name>Xorides cinnabarius</tp:taxon-name></italic> Sheng &amp; Hilszczański
                                        </td></tr><tr><td rowspan="1" colspan="1">6</td><td rowspan="1" colspan="1">Antennal flagellum weakly compressed, apical portion of each flagellomere swollen and with erect, long setae, setae approximately 3.5 times as long as width of flagellomere</td><td rowspan="1" colspan="1"><italic><tp:taxon-name>Xorides benxicus</tp:taxon-name></italic> Sheng, sp. n.
                                        </td></tr><tr><td rowspan="1" colspan="1">–</td><td rowspan="1" colspan="1">Antennal flagellum regular, apical portion of each flagellomere not swollen, setae approximately as long as width of flagellomere</td><td rowspan="1" colspan="1"><italic><tp:taxon-name>Xorides sapporensis</tp:taxon-name></italic> (Uchida)
                                        </td></tr></tbody></table></table-wrap><fig id="F1" position="float" orientation="portrait"><label>Figures 1–4.</label><caption><p><italic><tp:taxon-name>Xorides benxicus</tp:taxon-name></italic> Sheng, sp. n. <bold>1, 3–4</bold> Holotype female <bold>2</bold> Paratype male <bold>1,2</bold> Body, lateral view <bold>3</bold> Head, anterior view <bold>4</bold> Head, dorsal view.</p></caption><graphic xmlns:xlink="http://www.w3.org/1999/xlink" xlink:href="ZooKeys-246-039-g001.jpg" position="float" orientation="portrait" xlink:type="simple"/></fig><fig id="F2" position="float" orientation="portrait"><label>Figures 5–9.</label><caption><p><italic><tp:taxon-name>Xorides benxicus</tp:taxon-name></italic> Sheng, sp. n. <bold>5</bold> Paratype male, basal portion of antenna <bold>6–9</bold> Holotype female <bold>6</bold> Pronotum and anterior portion of mesoscutum, dorsal view <bold>7</bold> Mesoscutum <bold>8</bold> Mesosoma, lateral view <bold>9</bold> Terga 2 &amp; 3.</p></caption><graphic xmlns:xlink="http://www.w3.org/1999/xlink" xlink:href="ZooKeys-246-039-g002.jpg" position="float" orientation="portrait" xlink:type="simple"/></fig><fig id="F3" position="float" orientation="portrait"><label>Figures 10–12.</label><caption><p><italic><tp:taxon-name>Xorides benxicus</tp:taxon-name></italic> Sheng, sp. n. <bold>10–11</bold> Holotype female <bold>10</bold> Apical portion of metasoma, lateral view <bold>11</bold> Apical portion of ovipositor, lateral view <bold>12</bold> Cocoon.</p></caption><graphic xmlns:xlink="http://www.w3.org/1999/xlink" xlink:href="ZooKeys-246-039-g003.jpg" position="float" orientation="portrait" xlink:type="simple"/></fig></sec></tp:treatment-sec></tp:taxon-treatment>
